# Supplementary material for: Ecological Response of Pondweeds (Potamogeton and Stuckenia) to Water Physical and Chemical Parameters in Croatia (Southeastern Europe)
Source: Plants (Basel). 2026 Mar 13;15(6):889. doi: 10.3390/plants15060889 (PMC13029468; doi:10.3390/plants15060889)
Supplement: Supplementary file 1 [file plants-15-00889-s001.zip]

Archive with 1 entries (1 files):
- plants-4173113-supplementary.xlsx
