# Supplementary material for: Ecological Response of Pondweeds (Potamogeton and Stuckenia) to Water Physical and Chemical Parameters in Croatia (Southeastern Europe)
Source: Plants (Basel). 2026 Mar 13;15(6):889. doi: 10.3390/plants15060889 (PMC13029468; doi:10.3390/plants15060889)
Supplement: Supplementary file 1 [file plants-15-00889-s001.zip › plants-4173113-supplementary.xlsx]

## Sheet: abbreviations
Parameter and species abbreviations
Parameter	Abbreviation (unit)
temperature	T (°C)
conductivity	EC (μS/cm)
total nitrogen	Ntot (mgN/l)
total phosphorus	Ptot (mgP/l)
chemical oxygen demand	COD (mgO₂/l)
dissolved oxygen	DO (mgO₂/l)
reaction	pH
Name of species	Abbreviation
Potamogeton berchtoldii	PotBer
Potamogeton crispus	PotCri
Potamogeton lucens	PotLuc
Potamogeton natans	PotNat
Potamogeton nodosus	PotNod
Stuckenia pectinata	StuPec
Potamogeton perfoliatus	PotPer

## Sheet: Table S1
Table S1. Descriptive statistics for analysed parameters per species.
		PotBer	PotCri	PotLuc	PotNat	PotNod	PotPec	PotPer
EC (μS/cm)	MEDIAN	417.5	556.833	445.625	449	464.817	461.167	374.714
	MAX	753.25	942.556	942.556	781.333	940	709.5	635.5
	MIN	259.255	230.545	332.714	210.417	203.545	189.333	299.2
	RANGE	493.995	712.01	609.841	570.917	736.455	520.167	336.3
DO (mgO₂/l)	MEDIAN	10.6	8.8725	9.66458	9.58917	9.68533	9.83	10.4808
	MAX	11.5092	11.96	11.1217	11.7067	11.96	11.96	11.96
	MIN	7.42167	4.445	7.31667	7.49083	5.06	2.2525	5.79286
	RANGE	4.0875	7.515	3.805	4.21583	6.9	9.7075	6.16714
pH	MEDIAN	7.96364	7.8675	7.88333	7.8625	7.88571	7.93583	8.06
	MAX	8.25	8.37143	8.25833	8.13333	8.37143	8.25	8.25833
	MIN	6.90667	7.13333	7.47	7.13333	6.93583	7.40833	7.60833
	RANGE	1.34333	1.2381	0.788333	1	1.4356	0.841667	0.65
COD (mgO₂/l)	MEDIAN	1.575	4.43333	1.72917	1.97083	3.43924	2.83636	1.93083
	MAX	9.38917	14.1222	5.075	5.80833	14.8625	16.8742	10.4833
	MIN	0.25	0.779545	0.25	0.25	0.76	0.76	0.25
	RANGE	9.13917	13.3427	4.825	5.55833	14.1025	16.1142	10.2333
Ntot (mgN/l)	MEDIAN	0.7082	1.92942	1.00458	1.29	1.37208	1.39667	0.780909
	MAX	4.68333	7.91667	2.33556	3.19167	7.91667	7.91667	2.32792
	MIN	0.283333	0.39	0.1	0.326667	0.1	0.283333	0.158333
	RANGE	4.4	7.52667	2.23556	2.865	7.81667	7.63333	2.16958
Ptot (mgP/l)	MEDIAN	0.016542	0.129154	0.014705	0.037941	0.06915	0.075417	0.014048
	MAX	0.29685	0.948083	0.145833	0.2475	0.920167	0.948083	0.271867
	MIN	0.0045	0.001	0.0045	0.0045	0.001	0.006583	0.0045
	RANGE	0.29235	0.947083	0.141333	0.243	0.919167	0.9415	0.267367
T (°C)	MEDIAN	12.5857	13.5004	13.425	12.425	13.5254	13.5545	13.2833
	MAX	16.22	17.62	17.2778	16.7333	17.4857	17.15	17.4143
	MIN	10.1154	8.25	11.3167	10.15	7.86667	7.6	10.15
	RANGE	6.10461	9.37	5.96111	6.58333	9.61905	9.55	7.26429

## Sheet: Table S2
Table S2. Mann-Whitney test of significant difference between species for measured water parameters.
raw p-values, uncorrected significance
All marked correlation are significantly relevant (p < 0.05).
PotCri	4.906e-10
PotLuc	0.3286	2.206e-05
PotNat	0.05055	3.01e-05	0.4811
PotNod	1.067e-09	0.12	9.222e-05	0.0003516
StuPec	2.155e-06	0.1087	0.002012	0.00927	0.518
PotPer	0.05056	4.015e-08	0.6538	0.5933	4.238e-07	0.00043
COD	PotBer	PotCri	PotLuc	PotNat	PotNod	StuPec
PotCri	2.16e-07
PotLuc	0.2972	0.000225
PotNat	0.01347	0.01171	0.1281
PotNod	3.55e-05	0.003815	0.01729	0.3756
StuPec	0.0002976	0.07829	0.02928	0.3339	0.7159
PotPer	0.6603	1.889e-08	0.2294	0.007408	4.194e-06	0.0001062
Ntot	PotBer	PotCri	PotLuc	PotNat	PotNod	StuPec
PotCri	1.844e-08
PotLuc	0.955	2.449e-06
PotNat	0.05052	0.0005708	0.05019
PotNod	5.775e-07	0.02104	3.271e-05	0.02094
StuPec	1.822e-05	0.1736	0.0001962	0.04744	0.7889
PotPer	0.9775	1.225e-09	0.9001	0.03014	3.064e-08	3.686e-06
Ptot	PotBer	PotCri	PotLuc	PotNat	PotNod	StuPec
PotCri	0.0002874
PotLuc	0.2186	0.1431
PotNat	0.1455	0.08305	0.9103
PotNod	0.03756	0.02067	0.8438	0.7825
StuPec	0.31	0.006447	0.6471	0.6736	0.3468
PotPer	0.028	1.042e-08	0.004855	0.0003383	9.183e-06	0.003308
EC	PotBer	PotCri	PotLuc	PotNat	PotNod	StuPec
PotCri	2.426e-07
PotLuc	0.01424	0.0426
PotNat	0.002737	0.05466	0.8217
PotNod	9.036e-06	0.005493	0.5149	0.8428
StuPec	0.0008631	0.1813	0.4162	0.738	0.7617
PotPer	0.7058	1.396e-06	0.04264	0.007056	7.235e-05	0.003636
DO	PotBer	PotCri	PotLuc	PotNat	PotNod	StuPec
PotCri	0.01089
PotLuc	0.1534	0.7003
PotNat	0.02039	0.6226	0.4811
PotNod	0.04739	0.229	0.7822	0.1961
StuPec	0.2103	0.08856	0.4319	0.06854	0.3763
PotPer	0.338	6.834e-05	0.01327	0.000502	0.0003329	0.009556
pH	PotBer	PotCri	PotLuc	PotNat	PotNod	StuPec
PotCri	0.01369
PotLuc	0.1455	0.6024
PotNat	0.946	0.06387	0.2906
PotNod	0.008041	0.9464	0.6262	0.04825
StuPec	0.01848	1	0.6373	0.07144	0.9175
PotPer	0.1818	0.3396	0.8295	0.308	0.3247	0.3289
T	PotBer	PotCri	PotLuc	PotNat	PotNod	StuPec

## Sheet: Table S3
Table S3. Summary of fitted Generalized Additive Models.
	COD				Ptot				Ntot				DO				pH				EC
Response	Type	R2[%]	F	p	Type	R2[%]	F	p	Type	R2[%]	F	p	Type	R2[%]	F	p	Type	R2[%]	F	p	Type	R2[%]	F	p
PotBer	s2	31.5	69.7	***	s2	17.9	36	***	s2	11	22.5	***	s2	17.8	39	***	s2	5	10.5	**	s2	3.7	7.8	**
PotCri	s2	5.8	19.5	***	lin	8.1	19.9	***	s2	9.3	30.7	***	s2	8.1	26.9	***	lin	0.7	4.3	*	s2	5.6	18	***
PotLuc	s2	12.7	24.6	***	s2	18.4	35	***	s2	6.3	12.2	**	s2	2.8	5.4	*	s2	1.6	3	ns	s2	7.2	13.6	***
PotNat	s2	12.6	30.2	***	s2	6.8	16.1	***	s2	3.6	8.7	**	s2	2.3	5.6	*	s2	3.3	7.9	**	-	-	-	-
PotNod	s2	3.7	12.9	***	lin	0.9	2.6	ns	s2	1.5	5.2	*	s2	2.8	9.9	**	s2	0.8	3	ns	lin	0.4	2.5	ns
StuPec	s2	3.2	10.5	**	lin	3.5	9.1	**	s2	3.8	12.7	***	s2	6.2	20.5	***	s2	0.8	2.6	ns	s2	1	3.3	*
PotPer	s2	24.1	72.6	***	s2	28.3	88.8	***	s2	19.4	59.6	***	s2	17.7	50.6	***	s2	14.2	42.4	***	s2	21.6	65.9	***
*** – p<0.00001; ** – p<0.001; * – p<0.05; ns – non-significant; lin – linear term; s2 – smooth term with complexity value 2 measured in degrees of freedom

## Sheet: Table S4
Table S4. Hydromorphological data and species abundance across sampling sites.
sampling site	(sub)ecoregion	hydromorphological alteration	catchment area (km2); x - significant fluctuations in water flow	species abundance (extended Braun-Blanquet scale)
				PotBer	PotCri	PotLuc	PotNat	PotNod	PotPer	StuPec
1	Mediterranean-Dinaric	Natural	10 -100		2b		2m	1
2	Pannonian	Natural	100 -1000					1
3	Pannonian	Significantly modified	100-1000				2b	1		2a
4	Pannonian	Artificial	x		+			+
5	Pannonian	Natural	10-100		1
6	Pannonian	Natural	100 -1000	2b				2a
7	Pannonian	Natural	10-100		5			2a
8	Pannonian	Natural	10-100					2a
9	Pannonian	Natural	10-100		5
10	Pannonian	Artificial	x		1
11	Mediterranean-Dinaric	Natural	10-100					1
12	Pannonian	Natural	10-100					2a
13	Mediterranean-Dinaric	Natural	10-100		+	+
14	Mediterranean-Dinaric	Natural	10 -100			+
15	Pannonian	Natural	10-100		2b			+
16	Mediterranean-Dinaric	Natural	100-10000	+
17	Pannonian	Natural	100 -1000		+			+
18	Pannonian	Significantly modified	1000-10000		+					+
19	Mediterranean-Dinaric	Significantly modified	x	2m	1				2b
20	Mediterranean-Dinaric	Significantly modified	100-1000						2m	2m
21	Mediterranean-Dinaric	Significantly modified	x						1
22	Mediterranean-Dinaric	Natural	100-10000			1			2a
23	Mediterranean-Dinaric	Significantly modified	100-1000		+			2b	1	2a
24	Pannonian	Significantly modified	5-100		3			5
25	Pannonian	Artificial	x		2m					2m
26	Continental - Dinaric	Significantly modified	x					2a	+
27	Continental - Dinaric	Significantly modified	x	1	1			1	2b	2m
28	Continental - Dinaric	Significantly modified	x	1	2m				2a
29	Mediterranean-Dinaric	Artificial	x			4	2m		1
30	Pannonian	Artificial	x							5
31	Pannonian	Significantly modified	x						1	2a
32	Pannonian	Artificial	x							2m
33	Pannonian	Natural	100 -1000		+			1
34	Mediterranean-Dinaric	Significantly modified	2-100							2b
35	Continental - Dinaric	Natural	10-100		2b
36	Continental - Dinaric	Natural	100-1000					2b
37	Pannonian	Significantly modified	100-1000				2b	3		2m
38	Pannonian	Natural	1000 - 10000					3
39	Pannonian	Natural	100 -1000				2b	2a
40	Pannonian	Natural	100 -1000					4
41	Pannonian	Natural	1000 - 10000					2b
42	Continental - Dinaric	Natural	100-1000					+
43	Pannonian	Significantly modified	100-1000		4					3
44	Pannonian	Significantly modified	1000-10000		1			2m
45	Pannonian	Significantly modified	1000-10000					2a
46	Continental - Dinaric	Natural	100-10000	1
47	Mediterranean-Dinaric	Natural	10-1000		1					1
48	Pannonian	Natural	10-100		2a			2a		2a
49	Pannonian	Significantly modified	5-100		1			+
50	Pannonian	Natural	100 -1000		1			+
51	Pannonian	Significantly modified	100-1000		2m
52	Pannonian	Natural	10-100					2m
53	Pannonian	Natural	100 -1000		1			2a		1
54	Pannonian	Significantly modified	100-1000					2m
55	Pannonian	Significantly modified	5-100		1
56	Mediterranean-Dinaric	Natural	10-1000			2m
57	Continental - Dinaric	Natural	10-100				1
58	Pannonian	Natural	10-100					2a
59	Mediterranean-Dinaric	Natural	10-100					3
60	Pannonian	Natural	10-100		1
61	Pannonian	Natural	100 -1000					2b
62	Pannonian	Natural	100 -1000					2a
63	Pannonian	Natural	100 -1000			2a		3
64	Continental - Dinaric	Natural	100-10000		1			2b
65	Continental - Dinaric	Natural	100-10000	2m	2m			2b	3
66	Continental - Dinaric	Natural	1000- 10000	2m				+	2a
67	Continental - Dinaric	Natural	1000- 10000				2a	2a	2a	+
68	Pannonian	Natural	10-100		2m
69	Mediterranean-Dinaric	Natural	10-100	1
70	Pannonian	Natural	100 -1000		+			+
71	Pannonian	Natural	10-100	2m	+
72	Pannonian	Significantly modified	100-1000		2m		+
73	Pannonian	Natural	10-100					2m
74	Pannonian	Significantly modified	1000-10000		2m			2a		2m
75	Pannonian	Significantly modified	1000-10000					1		1
76	Mediterranean-Dinaric	Significantly modified	x						3
77	Mediterranean-Dinaric	Significantly modified	x	+
78	Mediterranean-Dinaric	Natural	100-10000	2m				1		2b
79	Mediterranean-Dinaric	Natural	100-10000	+
80	Continental - Dinaric	Natural	1000- 10000			1		2a	1	2m
81	Pannonian	Significantly modified	1000-10000	+				+	1
82	Continental - Dinaric	Natural	1000- 10000					3	1	1
83	Pannonian	Natural	1000 - 10000	1				1	2b	2m
84	Pannonian	Significantly modified	1000-10000					2a	2m	1
85	Continental - Dinaric	Significantly modified	x					3	1	2b
86	Continental - Dinaric	Significantly modified	x			1		4	2a	2a
87	Continental - Dinaric	Natural	1000- 10000					2a
88	Pannonian	Significantly modified	1000-10000					2a		+
89	Pannonian	Natural	1000 - 10000					+	2m
90	Continental - Dinaric	Significantly modified	x					2b		2m
91	Continental - Dinaric	Natural	1000- 10000	+					1
92	Pannonian	Natural	100 -1000		+			2a
93	Pannonian	Natural	10-100		+
94	Pannonian	Natural	10-100					2m		2a
95	Pannonian	Natural	100 -1000					3
96	Pannonian	Natural	10-100		3
97	Mediterranean-Dinaric	Significantly modified	2-100				2a
98	Pannonian	Artificial	x					2a	1
99	Continental - Dinaric	Natural	100-1000			+		2b
100	Continental - Dinaric	Significantly modified	100-1000	2a				2b		1
101	Pannonian	Significantly modified	100-1000					2b
102	Pannonian	Significantly modified	100-1000					4
103	Pannonian	Natural	10-100					+
104	Pannonian	Natural	10-100					2a
105	Pannonian	Natural	10-100		1			+
106	Mediterranean-Dinaric	Natural	10-100		1	1		2a
107	Pannonian	Significantly modified	100-1000		2a			2a
108	Mediterranean-Dinaric	Natural	100-1000					2m
109	Mediterranean-Dinaric	Natural	100-1000					+
110	Mediterranean-Dinaric	Natural	100-1000					2m
111	Mediterranean-Dinaric	Natural	100-1000					2a
112	Continental - Dinaric	Natural	100-10000	+			+	+	2a
113	Continental - Dinaric	Natural	100-1000	2m					2m
114	Continental - Dinaric	Significantly modified	100-1000	+				2a	2m	2m
115	Pannonian	Natural	10-100					3
116	Mediterranean-Dinaric	Natural	10-100		1			5
117	Pannonian	Natural	10-100		1			2a
118	Pannonian	Natural	10-100					r
119	Mediterranean-Dinaric	Natural	100-10000			4		1
120	Mediterranean-Dinaric	Natural	100-10000			1
121	Pannonian	Artificial	x					2m
122	Pannonian	Artificial	x	1
123	Pannonian	Artificial	x					3
124	Mediterranean-Dinaric	Artificial	x		+			3
125	Mediterranean-Dinaric	Natural	100-1000					4
126	Pannonian	Natural	100 -1000				1	1		+
127	Pannonian	Natural	10-100				2b
128	Pannonian	Natural	100 -1000					1		2m
129	Pannonian	Artificial	x						3	+
130	Pannonian	Artificial	x					+
131	Mediterranean-Dinaric	Significantly modified	2-100					2a
132	Mediterranean-Dinaric	Natural	10-100	1
133	Mediterranean-Dinaric	Natural	10-100	2m			3
134	Pannonian	Natural	100 -1000		1			1
135	Pannonian	Natural	100 -1000					1
136	Pannonian	Natural	100 -1000					1
137	Pannonian	Significantly modified	100-1000					2a		1
138	Continental - Dinaric	Significantly modified	x	1
139	Pannonian	Natural	10-100		2b			1
140	Pannonian	Natural	100 -1000		1
141	Pannonian	Natural	10-100					1
142	Pannonian	Significantly modified	5-100		2a			4		2a
143	Pannonian	Significantly modified	100-1000		+			3		2b
144	Pannonian	Significantly modified	100-1000		1			4
145	Pannonian	Artificial	x		+	3
146	Pannonian	Natural	10-100					2b
147	Pannonian	Natural	10-100					1		2a
148	Pannonian	Natural	10-100		+			2m		2a
149	Pannonian	Natural	10-100					2a
150	Mediterranean-Dinaric	Natural	10 -100	3	2m	+
151	Continental - Dinaric	Natural	100-1000				2a
152	Pannonian	Natural	10-100		+
153	Mediterranean-Dinaric	Significantly modified	100-1000					2a
154	Mediterranean-Dinaric	Natural	10-100		+	+
155	Pannonian	Significantly modified	5-100					2a	+
156	Pannonian	Natural	10-100		+			1		2a
157	Pannonian	Natural	100 -1000		+			1
158	Continental - Dinaric	Natural	10-100			+	+	2b	2a
159	Continental - Dinaric	Significantly modified	x						1
160	Pannonian	Significantly modified	100-1000					2b		1
161	Pannonian	Natural	10-100					+
162	Pannonian	Natural	>10000					r
163	Pannonian	Significantly modified	5-100		1			+		+
164	Pannonian	Natural	10-100		1
165	Mediterranean-Dinaric	Natural	10-1000			3	+		3
166	Pannonian	Natural	10-100		1
167	Pannonian	Natural	10-100	1
168	Continental - Dinaric	Natural	10-100		+			2a
169	Pannonian	Natural	10-100		2b			2a
170	Continental - Dinaric	Natural	100-10000	1
171	Continental - Dinaric	Natural	100-10000	1	2a			2a
172	Pannonian	Artificial	x		+					5
173	Pannonian	Significantly modified	100-1000					2b
174	Pannonian	Artificial	x					1
175	Pannonian	Artificial	x		2m			2a		1
176	Pannonian	Significantly modified	100-1000		1
177	Mediterranean-Dinaric	Natural	100-1000	+				4
178	Pannonian	Natural	100 -1000					2a
179	Pannonian	Significantly modified	5-100					+
180	Pannonian	Natural	100 -1000							+
181	Pannonian	Natural	10-100		1
182	Pannonian	Natural	10-100		2a
183	Continental - Dinaric	Natural	10-100	+
184	Pannonian	Significantly modified	5-100		+					2b
185	Pannonian	Natural	100 -1000					r
186	Continental - Dinaric	Natural	100-10000				2b		3
187	Continental - Dinaric	Natural	100-10000				3
188	Pannonian	Natural	100 -1000					2a
189	Pannonian	Natural	100 -1000		2m			3		2a
190	Pannonian	Natural	1000 - 10000	+					+
191	Pannonian	Natural	1000 - 10000					3		2b
192	Pannonian	Natural	1000 - 10000					2m		2m
193	Pannonian	Natural	1000 - 10000							1
194	Pannonian	Natural	1000 - 10000	2m				3
195	Pannonian	Natural	100 -1000		+
196	Pannonian	Natural	10-100		3
197	Mediterranean-Dinaric	Significantly modified	x					2a
198	Pannonian	Natural	10 -100		2m
199	Pannonian	Natural	10-100		+			1
200	Pannonian	Natural	10-100					2b
201	Pannonian	Significantly modified	5-100		+			+
202	Continental - Dinaric	Natural	10-100				2a
203	Continental - Dinaric	Natural	10-100					2a
204	Pannonian	Natural	10-100					2a
205	Pannonian	Natural	10-100					3
206	Pannonian	Natural	10-100					1
207	Continental - Dinaric	Natural	10-100	1			2a	2m	1
208	Pannonian	Natural	10-100					4
209	Pannonian	Natural	100 -1000					2m
210	Pannonian	Significantly modified	5-100		4
211	Pannonian	Natural	10 -100		2m
212	Pannonian	Artificial	x					3		2b
213	Pannonian	Artificial	x		2m			2a
214	Mediterranean-Dinaric	Natural	100-10000	+		2b			2m
215	Mediterranean-Dinaric	Natural	100-10000						3
216	Mediterranean-Dinaric	Natural	100-10000	2m			2b
217	Pannonian	Significantly modified	100-1000					2a
218	Pannonian	Natural	100 -1000					2b		2m

## Sheet: Table S5
Table S5. Simple term effects of predictor variables.
Name	Explains %	pseudo-F	P
COD	5.5	12.5	0.004
DO	4.1	9.1	0.003
Ptot	3.8	8.6	0.004
Ntot	3.3	7.4	0.002
EC	2.8	6.2	0.002
pH	2.1	4.7	0.004
T	0.6	1.4	0.213
